# Supplementary material for: Non-small Cell Lung Cancer Epigenomes Exhibit Altered DNA Methylation in Smokers and Never-smokers
Source: Genomics Proteomics Bioinformatics. 2023 Sep 22;21(5):991–1013. doi: 10.1016/j.gpb.2023.03.006 (PMC10928376; doi:10.1016/j.gpb.2023.03.006)
Supplement: Supplementary Table S1 — Patient clinicopathological data [file mmc26.xlsx]

## Sheet: Sheet1
Table S1 Patient clinicopathological data
Patient No.	Sex	Smoking status	Pathology diagnosis	T	M	N	Stage	The % tumor cellularity	Matched normal?
6103	Male	Smoker	Adenosquamous carcinoma	1	0	0	1	90	No
9890	Female	Smoker	Adenosquamous carcinoma	1	0	0	1A	90	Yes
6503	Female	Smoker	Adenocarcinoma, NOS	1	0	0	1A	80	Yes
8868	Female	Smoker	Acinar cell carcinoma	2	1	0	2B	50	No
11266	Female	Smoker	Acinic cell adenocarcinoma	4	2	0	3B	80	Yes
11584	Female	Smoker	Acinar adenocarcinoma	1	2	0	3A	80	No
4999	Female	Smoker	Bronchiolo-alveolar carcinoma, NOS	1	0	0	1A	75	Yes
9975	Female	Smoker	Papillary adenocarcinoma, NOS	2	1	0	2B	80	No
2422	Female	Former	Adenocarcinoma, NOS	4	0	0	3B	80	No
8666	Female	Never	Adenocarcinoma, NOS	Un	Un	Un	Un	70	Yes
14658	Male	Never	Adenocarcinoma, NOS	Un	Un	Un	Un	85	No
8951	Female	Never	Acinar adenocarcinoma	2	1	Un	3B	75	Yes
4796	Female*	Un.	Adenocarcinoma, NOS	1	0	Un	1	90	Yes
6339	Female	Un.	Adenocarcinoma, NOS	2	0	Un	1	80	Yes
6356	Female*	Un.	Adenocarcinoma, NOS	2	1	0	2	80	Yes
11732	Female*	Un.	Adenocarcinoma, NOS	Un	Un	Un	Un	85	No
2385	Female	Un.	Adenosquamous carcinoma	2	2	Un	3A	50	Yes
Note: Un., Unknown ; NOS, not otherwise specified; T, tumor; M, metastasis; N, lymph nodes; * inferred based on read coverage
