# Supplementary material for: Non-small Cell Lung Cancer Epigenomes Exhibit Altered DNA Methylation in Smokers and Never-smokers
Source: Genomics Proteomics Bioinformatics. 2023 Sep 22;21(5):991–1013. doi: 10.1016/j.gpb.2023.03.006 (PMC10928376; doi:10.1016/j.gpb.2023.03.006)
Supplement: Supplementary Table S2 — Percent of genes in each category whose promoters overlapped DMRs [file mmc27.xlsx]

## Sheet: Sheet1
Table S2 Percent of genes in each category whose promoters overlapped DMRs
Gene biotype	n	Hypomethylated, % shared DMR (% any DMR)	Hypermethylated, % shared DMR (% any DMR)
protein_coding	20256	1.6 (9.6)	7.6 (17.9)
lincRNA	7057	0.6 (5.9)	3.2 (7.9)
antisense	5262	0.7 (4.8)	4.4 (10.4)
miRNA	3015	0.4 (5)	1.5 (3.9)
misc_RNA	2028	0.4 (1.9)	0.6 (1.9)
snRNA	1899	0.2 (1.7)	0.8 (1.7)
snoRNA	1454	0.6 (3.8)	0.4 (1.2)
pseudogene	859	0.7 (6.5)	4.7 (11.4)
sense_intronic	741	0.5 (3.4)	1.2 (4)
rRNA	518	0.6 (3.5)	1.4 (2.9)
processed_transcript	512	1.6 (7.4)	5.9 (14.3)
IG/TR genesa	386	1 (6)	0 (2.3)
sense_overlapping	202	1 (5.9)	5 (8.9)
polymorphic_pseudogene	45	2.2 (8.9)	6.7 (20)
3prime_overlapping_ncRNA	21	0 (4.8)	9.5 (9.5)
Note: Percent of genes of each biotype that overlapped a potential DMR (n) that also overlapped a patient-matched DMR. Shared DMR: DMR found in at least two comparisons. No gene in the Mt_rRNA or Mt_tRNA category overlaps a potential DMR. a Eight IG and TR gene categories were combined into a single category. lincRNA, long intergenic non-coding RNA; miRNA, microRNA; misc_RNA, miscellaneous RNA; s…
