# Supplementary material for: Non-small Cell Lung Cancer Epigenomes Exhibit Altered DNA Methylation in Smokers and Never-smokers
Source: Genomics Proteomics Bioinformatics. 2023 Sep 22;21(5):991–1013. doi: 10.1016/j.gpb.2023.03.006 (PMC10928376; doi:10.1016/j.gpb.2023.03.006)
Supplement: Supplementary Table S3 — Summary of TCGA LUAD samples and files obtained by data type per case [file mmc28.xlsx]

## Sheet: Sheet1
Table S3 Summary of TCGA LUAD samples and files obtained by data type per case
Cases	Samples
	Primary tumor	Solid tissue normal	Recurrent tumor
363	(1/1/1/1)	-	-
45	(1/1/0/1)	-	-
6	(1/1/0/0)	-	-
3	(1/1/1/1) and (0/0/1/0)	-	-
2	(0/0/1/1)	-	-
1	(1/1/2/1) and (0/0/1/0)	-	-
1	(0/0/1/0) and (0/0/1/0)	-	-
26	(1/1/1/1)	(0/0/0/1)	-
23	(1/1/1/1)	(1/1/0/0)	-
8	(1/1/1/1)	(1/1/1/0)	-
8	(1/1/1/1)	(0/0/1/0)	-
7	(1/1/1/1)	(1/1/0/1)	-
5	(1/1/1/1)	(1/1/1/1)	-
3	(1/1/0/1)	(1/1/0/1)	-
3	(1/1/0/1)	(1/1/0/0)	-
2	(1/1/1/1) and (0/0/1/0)	(1/1/1/1)	-
2	(1/1/2/1) and (0/0/1/0)	(1/1/1/0)	-
1	(1/1/1/1) and (0/0/1/0)	(0/0/1/0)	-
1	(1/1/1/0)	(1/1/0/0)	-
1	(1/1/1/0)	(0/0/1/0)	-
1	(1/1/2/0) and (0/0/1/0)	(1/1/1/0)	-
1	(1/1/0/1)	(1/1/1/1)	-
1	(1/1/0/1)	(1/1/1/0)	-
1	(1/1/0/1)	(0/0/1/0)	-
1	(1/1/0/0)	(1/1/0/0)	-
1	(0/0/1/1)	(1/1/1/1)	-
2	(1/1/1/1)	-	(1/1/1/1)
519	530 (515/515/473/508)	96 (59/59/32/45)	2 (2/2/2/2)
Note: Number of files: (gene/isoform/methylation/miRNA). TCGA, The Cancer Genome Atlas; LUAD, lung adenocarcinoma.
